# Supplementary material for: 2,3-Butanediol synthesis from glucose supplies NADH for elimination of toxic acetate produced during overflow metabolism
Source: Cell Discov. 2021 Jun 8;7:43. doi: 10.1038/s41421-021-00273-2 (PMC8187413; doi:10.1038/s41421-021-00273-2)
Supplement: Supplementary file 11 — Table S5 [file 41421_2021_273_MOESM11_ESM.xlsx]

## Sheet: Sheet1
Supplementary Table S5. Strains and plasmids used in this study
Strains or plasmids	Relevant characteristicsa
Strains
E. cloacae SDM	Wild type strain
E. cloacae SDM (ΔbudABC)	E. cloacae SDM mutant obtained by deletion of budABC genes
E. cloacae SDM (ΔadhE)	E. cloacae SDM mutant obtained by deletion of adhEgene
E. cloacae SDM (ΔbudR)	E. cloacae SDM mutant obtained by deletion of budRgene
E. cloacae SDM (Δfnr)	E. cloacae SDM mutant obtained by deletion of fnrgene
E. cloacae SDM (ΔbudC)	E. cloacae SDM mutant obtained by deletion of budCgene
E. cloacae SDM (ΔldhAΔfrdA)	E. cloacae SDM mutant obtained by deletion of ldhA and frdAgenes
E. cloacae SDM (ΔldhAΔfrdAΔbudC)	E. cloacae SDM mutant obtained by deletion of ldhA, frdA and budCgenes
E. cloacae SDM (ΔldhAΔfrdAΔbudCΔgdh)	E. cloacae SDM mutant obtained by deletion of ldhA, frdA, budCand gdh genes
E. cloacae SDM (Δpta)	E. cloacae SDM mutant obtained by deletion of pta gene
E. cloacae SDM (ΔackA)	E. cloacae SDM mutant obtained by deletion of ackA gene
E. cloacae SDM (ΔacsA)	E. cloacae SDM mutant obtained by deletion of acsA gene
E. cloacae SDM (ΔptaΔacsA)	E. cloacae SDM mutant obtained by deletion of pta and acsA genes
E. cloacae SDM-pETPC-nox	E. cloacae SDM harboring the plasmid pETPC-nox
E. cloacae SDM-pME6522-PbudA	E. cloacae SDM haboring the plasmid pME6522-PbudA
E. cloacae SDM-pME6522-PadhE	E. cloacae SDM haboring the plasmid pME6522-PadhE
E. cloacae SDM (ΔbudR)-pME6522-PbudA	E. cloacae SDM mutant obtained by deletion of budR gene and haboring the plasmid pME6522-PbudA
E. cloacae SDM (ΔbudR)-pME6522-PadhE	E. cloacae SDM mutant obtained by deletion of budR gene and haboring the plasmid pME6522-PadhE
E. cloacae SDM (Δfnr)-pME6522-PbudA	E. cloacae SDM mutant obtained by deletion of fnr gene and haboring the plasmid pME6522-PbudA
E. cloacae SDM (Δfnr)-pME6522-PadhE	E. cloacae SDM mutant obtained by deletion of fnr gene and haboring the plasmid pME6522-PadhE
Klebsialla pneumoniae ATCC 25955	Wild type strain
K. pneumoniae ATCC 25955 (ΔbudABC)	K. pneumoniae ATCC 25955 mutant obtained by deletion of budABC genes
K. pneumoniae ATCC 25955 (ΔadhE)	K. pneumoniae ATCC 25955 mutant obtained by deletion of adhEgene
E. coli S17-1	recA, pro, thi, conjugative strain able to host λ-pir-dependent plasmids
E. coli K12	Wild type strain
E. coli K12-pETRABC	E. coli K12 haboring the plasmid pETRABC
E. coli K12 (ΔadhE) -pETRABC	E. coli K12 mutant obtained by deletion of adhE gene and haboring the plasmid pETRABC
Bacillus licheniformis DSM13	Wild type strain
Plasmids
pKR6K	Suicide plasmid for gene mutation, Kmr
pKR6K-ΔbudABC	Plasmid for gene mutation, partial lengths of budABC were inserted into pKR6K, Kmr
pKR6K-ΔadhE	Plasmid for gene mutation, partial lengths of adhE were inserted into pKR6K, Kmr
pKR6K-ΔbudR	Plasmid for gene mutation, partial lengths of budR were inserted into pKR6K, Kmr
pKR6K-Δfnr	Plasmid for gene mutation, partial lengths of fnr were inserted into pKR6K, Kmr
pKR6K-ΔldhA	Plasmid for gene mutation, partial lengths of ldhA were inserted into pKR6K, Kmr
pKR6K-ΔfrdA	Plasmid for gene mutation, partial lengths of frdA were inserted into pKR6K, Kmr
pKR6K-Δgdh	Plasmid for gene mutation, partial lengths of gdh were inserted into pKR6K, Kmr
pKR6K-Δpta	Plasmid for gene mutation, Partial lengths of pta were inserted into pKR6K, Kmr
pKR6K-ΔackA	Plasmid for gene mutation, Partial lengths of ackA were inserted into pKR6K, Kmr
pKR6K-ΔacsA	Plasmid for gene mutation, Partial lengths of acsA were inserted into pKR6K, Kmr
pKR6K-ΔadhE (K. pneumoniae)	Plasmid for gene mutation, partial lengths of adhE(K. pneumoniae) were inserted into pKR6K, Kmr
pKR6K-ΔbudABC (K. pneumoniae)	Plasmid for gene mutation, partial lengths of budABC(K. pneumoniae) were inserted into pKR6K, Kmr
pETPC-nox	Plasmid pETPC containing nox gene of Lactobacillus brevis CICC 6004, Kmr
pME6522	Plasmid used for β-galactosidase activity detection, Tetr
pME6522-PbudA	Plasmid used for β-galactosidase activity detection, containing the promoter of gene budA, Tetr
pME6522-PadhE	Plasmid used for β-galactosidase activity detection, containing the promoter of gene adhE, Tetr
pETRABC	Plasmid pET28a carrying 2,3-BD gene cluster with its operon originated from E. cloacae SDM, Kmr
pTKRED	Plasmid for gene mutation in E. coli K12, Spr
pCP20	Plasmid for gene mutation in E. coli K12, Ampr, Cmr
pEASY-Blunt cloning vector	Vector for gene cloning, Ampr
Blunt-budA	pEASY-Blunt cloning vector contained partial lengths of budA
Blunt-adhE	pEASY-Blunt cloning vector contained partial lengths of adhE
pFLAG-CTS	Vector for gene expression, Ampr
pFLAG-CTS-chi	Vector for gene expression contained chi gene from B. licheniformis DSM13,Ampr
aKmr, kanamycin; Tetr, tetracycline; Spr, spectinomycin; Ampr, ampicillin; Cmr, chloromycetin
