# Supplementary material for: 2,3-Butanediol synthesis from glucose supplies NADH for elimination of toxic acetate produced during overflow metabolism
Source: Cell Discov. 2021 Jun 8;7:43. doi: 10.1038/s41421-021-00273-2 (PMC8187413; doi:10.1038/s41421-021-00273-2)
Supplement: Supplementary file 12 — Table S6 [file 41421_2021_273_MOESM12_ESM.xlsx]

## Sheet: Sheet1
Supplementary Table S6. Primers used in this study
Primera	Sequence (5'-3')b
ΔadhE-f1(EcoRI)	GCCGAATTCATGGCTGTTACCAATATC
ΔadhE-r2	GTGAACCCAGTTTGTATCAGATCTTTAGGTGCG
ΔadhE-f3	ACCTAAAGATCTGATACAAACTGGGTTCACAGT
ΔadhE-r4(XbaI)	ATTATCTAGATCAGGCGCTTTTCTTCGC
ΔbudABC-f1(EcoRI)	TACGGAATTCACTCATCTGCCTGCGACTG
ΔbudABC-r2	GGATTCGATGGGCGTAGATGTCCAGCACGTCGGTCA
ΔbudABC-f3	GATGACCGACGTGCTGGACATCTACGCCCATCGAATCC
ΔbudABC-r4(BamHI)	TACTGGATCCTTAGTTGAACACCATCCCACCATC
Δfnr-f1(EcoRI)	GTTCGAATTCATTTAACCTCAACGAGAACC
Δfnr-r2	TGAATGAGCATGAACTTGATCCATGACCCGTGGCGATAT
Δfnr-f3	AATATCGCCACGGGTCATGGATCAAGTTCATGCTCATTCA
Δfnr-r4(XbaI)	CTTGTCTAGATTCCCAGGCTTTTTGTGCT
ΔbudR-f1(EcoRI)	GTTCGAATTCATGGAACTTCGTTATCTGCG
ΔbudR-r2	GCGGAGAAATGGCCGCCATCGCGTCTGAACAGCGGCGTGC
ΔbudR-f3	ACGCCGCTGTTCAGACGCGATGGCGGCCATTTCTCC
ΔbudR-r4(XbaI)	CTTGTCTAGACTACTCCTCGCTTATCATCGTC
Δgdh-f1(EcoRI)	CCGGAATTCATGGACCGTATCATTCAATC
Δgdh-r2	GCATCCGGCACCGCCGTCAAATCACAGAAAGGGCGCTGC
Δgdh-f3	GCAGCGCCCTTTCTGTGATTTGACGGCGGTGCCGGATGC
Δgdh-r4(BamHI)	CGCGGATCCAGGAAACGCTGCCCATAC
Δpta-f1 (EcoRI)	GTTGGAATTCGTGTCCCGTACTATTATGCT
Δpta-r2	TTGATCGCACAGTCGCCGTAGTGATGTTGGTGTTTTTG
Δpta-f3	ACCAAAAACACCAACATCACTACGGCGACTGTGCGATCAA
Δpta-r4 (XbaI)	GCTGTCTAGATTATTGCTGCTGTGAAG
ΔackA-f1 (EcoRI)	GTTAGAATTCATGTCGAGTAAGTTAGTA
ΔackA-r2	ACTCTTTGGTCAGCATTTTGCTTCAGCGATACCGATCAGG
ΔackA-f3	CCTGATCGGTATCGCTGAAGCAAAATGCTGACCAAAGAGT
ΔackA-r4 (BamHI)	GCTTGGATCCTCAGGCAGTCAGACGGTG
ΔacsA-f1 (EcoRI)	GTTCGAATTCATGAGCCAAATACACAAACA
ΔacsA-r2	TCCTCGTCACGACGCGCACCGAGAACCCGCCAAAGATAAC
ΔacsA-f3	GTTATCTTTGGCGGGTTCTCGGTGCGCGTCGTGACGAGG
ΔacsA-r4 (BamHI)	CGCGGATCCTTACGATGGCATTGCGATGG
K. pneumoniae ATCC 25955-ΔbudABC-f1(EcoRI)	CCGGAATTCCTGCTGAATGCACCTGCGAA
K. pneumoniae ATCC 25955-ΔbudABC-r2	CCTGGATGCCCCAGATCACCGGTGCGGGTATGGGCATGGC
K. pneumoniae ATCC 25955-ΔbudABC-f3	GCCATGCCCATACCCGCACCGGTGATCTGGGGCATCCAGG
K. pneumoniae ATCC 25955-ΔbudABC-r4(XbaI)	CTAGTCTAGATTAGTTAAACACCATCCCGCCGT
K. pneumoniae ATCC 25955-ΔadhE-f1(EcoRI)	CCGGAATTCATGGCTGTTACTAATATCGC
K. pneumoniae ATCC 25955-ΔadhE-r2	AACCTTCGTGATAGGAAGCCCGCGTTAGACAGTTCTACAG
K. pneumoniae ATCC 25955-ΔadhE-f3	CTGTAGAACTGTCTAACGCGGGCTTCCTATCACGAAGGTT
K. pneumoniae ATCC 25955-ΔadhE-r4(XbaI)	CTAGTCTAGACGTAGTAGGTATCCAGCAGG
E. coli K12-ΔadhE-f1	AACATGCTAATGTAGCCACC
E. coli K12-ΔadhE-r2	ACGGCGAACAACATCGGTAA
adhE-qPCR (SDM-f)	GCGACCAACAAAGCAGCAG
adhE-qPCR (SDM-r)	GGATCAGGTTAATGTCCGGG
budA-qPCR (SDM-f)	CGCACGGTGATTTTGGTCT
budA-qPCR (SDM-r)	AACGGCGTTTTCTGCTCTG
PadhE (SDM-f EcoRI)	CCAAGAATTCCATTTTGCTCCGCTTTTG
PadhE(SDM-r PstI)	GGTACTGCAGAATGCTCTCCTGATAATGT
PbudA (SDM-f EcoRI)	CTAAGAATTCGATCTGCTGACTCAGAGGAGG
PbudA(SDM-r PstI)	CTCACTGCAGGCTCGTCCTCTTCAACTTTATT
chi-f (HindШ)	CTGTGCAAGCTTTTGTCATGTTGCTGAGCTTGTCATTTG
chi-r (XhoI)	GCACAGCTCGAGTCAGTGGTGGTGGTGGTGGTGTTCGCAGCCTCCGATCAGCCGCC
af indicates that this is a sense primer, r indicates that this is an antisense primer. bRestriction sites are in red.
